# Supplementary material for: The Efficacy and Safety of Neoadjuvant Immunotherapy in Patients with Non-Small Cell Lung Cancer
Source: Cancers (Basel). 2023 Dec 28;16(1):156. doi: 10.3390/cancers16010156 (PMC10778520; doi:10.3390/cancers16010156)
Supplement: Supplementary file 1 [file cancers-16-00156-s001.zip]

Archive with 1 entries (1 files):
- cancers-2766007-supplementary.pdf
